# Supplementary material for: ﻿Clavigeritae (Coleoptera, Staphylinidae, Pselaphinae) of the Arabian Peninsula with the description of a new species of Corynotopsis Jeannel, 1951 from Oman
Source: Zookeys. 2024 Apr 24;1198:173–84. doi: 10.3897/zookeys.1198.119152 (PMC11063623; doi:10.3897/zookeys.1198.119152)
Supplement: XML Treatment for Corynotopsis omanicus [file zookeys.1198.119152-treatment1.xml]

<!DOCTYPE tp:taxon-treatment
  PUBLIC "-//TaxonX//DTD Taxonomic Treatment Publishing DTD v0 20100105//EN" "tax-treatment-NSO.dtd">
<tp:taxon-treatment xmlns:tp="http://www.plazi.org/taxpub"><tp:treatment-meta><kwd-group><label>Taxon classification</label><kwd>
              <named-content content-type="kingdom">Animalia</named-content>
            </kwd><kwd>
              <named-content content-type="order">Coleoptera</named-content>
            </kwd><kwd>
              <named-content content-type="family">Staphylinidae</named-content>
            </kwd></kwd-group><mixed-citation publication-type="journal"><person-group><name><surname>Hlaváč</surname><given-names>Peter</given-names></name><name><surname>Baňař</surname><given-names>Petr</given-names></name><name><surname>Stočes</surname><given-names>Dominik</given-names></name></person-group><article-title>﻿<tp:taxon-name><tp:taxon-name-part taxon-name-part-type="supertribe">Clavigeritae</tp:taxon-name-part></tp:taxon-name> (<tp:taxon-name><tp:taxon-name-part taxon-name-part-type="order">Coleoptera</tp:taxon-name-part></tp:taxon-name>, <tp:taxon-name><tp:taxon-name-part taxon-name-part-type="family">Staphylinidae</tp:taxon-name-part></tp:taxon-name>, <tp:taxon-name><tp:taxon-name-part taxon-name-part-type="subfamily">Pselaphinae</tp:taxon-name-part></tp:taxon-name>) of the Arabian Peninsula with the description of a new species of <italic><tp:taxon-name><tp:taxon-name-part taxon-name-part-type="genus" reg="Corynotopsis">Corynotopsis</tp:taxon-name-part></tp:taxon-name></italic> Jeannel, 1951 from Oman</article-title><source>Zookeys</source><day>24</day><month>04</month><year>2024</year><volume>1198</volume><fpage>173</fpage><lpage>184</lpage><pub-id pub-id-type="doi">10.3897/zookeys.1198.119152</pub-id></mixed-citation></tp:treatment-meta><tp:nomenclature><label>﻿</label><tp:taxon-name>
            <object-id xmlns:xlink="http://www.w3.org/1999/xlink" content-type="arpha" xlink:type="simple">55408CAC-B180-5574-8C9E-C6B811FE603B</object-id>
            <tp:taxon-name-part taxon-name-part-type="genus" reg="Corynotopsis">Corynotopsis</tp:taxon-name-part>
            <tp:taxon-name-part taxon-name-part-type="species" reg="omanicus">omanicus</tp:taxon-name-part>
            <object-id xmlns:xlink="http://www.w3.org/1999/xlink" content-type="zoobank" xlink:type="simple">https://zoobank.org/661F1795-811C-4B6B-8535-1E33032B6D12</object-id>
          </tp:taxon-name><tp:taxon-status xmlns:xlink="http://www.w3.org/1999/xlink" xlink:type="simple">sp. nov.</tp:taxon-status><xref ref-type="fig" rid="F1">Figs 1A</xref><xref ref-type="fig" rid="F2">, 2A, B</xref></tp:nomenclature><tp:treatment-sec sec-type="type material" id="SECID0EQHAC"><title>Type material.</title><p><bold><italic>Holotype</italic></bold>, ♂: <bold>Oman</bold>: one label “OMAN, DHOFAR PR. / 18 km NW of Sadah / near Lagga Shalyon / 422 m / <named-content xmlns:xlink="http://www.w3.org/1999/xlink" content-type="dwc:verbatimCoordinates" xlink:type="simple"><named-content content-type="geo-json" specific-use="{&#34;type&#34;:&#34;Point&#34;,&#34;coordinates&#34;:[54.942860,17.186124]}" id="NCID0EAIAC" xlink:type="simple">17°11'10.046"N, 54°56'34.295"E</named-content></named-content> / Větrovec J. leg. 20.9.2022“ [white, printed] (<abbrev xmlns:xlink="http://www.w3.org/1999/xlink" xlink:title="National Museum (Natural History), Prague" id="ABBRID0EFIAC" xlink:type="simple">NMPC</abbrev>). <bold><italic>Paratypes</italic></bold> (8 ♂♂, 2 ♀♀): 2 ♂♂: same data as for holotype. (<abbrev xmlns:xlink="http://www.w3.org/1999/xlink" xlink:title="private collection of Jaroslav Větrovec, Hradec Králové" id="ABBRID0EMIAC" xlink:type="simple">PCJV</abbrev>, <abbrev xmlns:xlink="http://www.w3.org/1999/xlink" xlink:title="private collection of Peter Hlaváč, Prague" id="ABBRID0EQIAC" xlink:type="simple">PCPH</abbrev>). 1 ♂: one label “OMAN – DHOFAR PR. / E of Aytin, Wadi Hinnah / wadi - Baobab Forest 300 m / <named-content xmlns:xlink="http://www.w3.org/1999/xlink" content-type="dwc:verbatimCoordinates" xlink:type="simple"><named-content content-type="geo-json" specific-use="{&#34;type&#34;:&#34;Point&#34;,&#34;coordinates&#34;:[54.608929,17.053601]}" id="NCID0EXIAC" xlink:type="simple">17°3'12.964"N, 54°36'32.143"E</named-content></named-content> / Větrovec J. leg. 21.9.2022” [white, printed] (<abbrev xmlns:xlink="http://www.w3.org/1999/xlink" xlink:title="private collection of Jaroslav Větrovec, Hradec Králové" id="ABBRID0E3IAC" xlink:type="simple">PCJV</abbrev>). 1 ♀: one label “Oman, 21.9.2022, Dhofar / Govern. E of Aytin, Wadi / Hinnah, wadi - Baobab Forest / <named-content xmlns:xlink="http://www.w3.org/1999/xlink" content-type="dwc:verbatimCoordinates" xlink:type="simple"><named-content content-type="geo-json" specific-use="{&#34;type&#34;:&#34;Point&#34;,&#34;coordinates&#34;:[54.608929,17.053601]}" id="NCID0EDJAC" xlink:type="simple">17.0536011°N, 54.6089286°E</named-content></named-content>, / Lgt. T. Kopecký, 300 m” [white, printed] (<abbrev xmlns:xlink="http://www.w3.org/1999/xlink" xlink:title="private collection of Tomáš Kopecký, Hradec Králové" id="ABBRID0EIJAC" xlink:type="simple">PCTK</abbrev>). 5 ♂♂, 1 ♀: two labels “S Oman, Dhofar Gov. / Sadah, 18 km NW / 20.9.2022 / lgt. Jan Pelikan” [white, printed], “near Lagga Shalyon / <named-content xmlns:xlink="http://www.w3.org/1999/xlink" content-type="dwc:verbatimCoordinates" xlink:type="simple"><named-content content-type="geo-json" specific-use="{&#34;type&#34;:&#34;Point&#34;,&#34;coordinates&#34;:[54.942860,17.186124]}" id="NCID0EPJAC" xlink:type="simple">17°11'10.046"N, 54°56'34.295"Е</named-content></named-content> wadi / at UV light“ [white, printed] (<abbrev xmlns:xlink="http://www.w3.org/1999/xlink" xlink:title="private collection of Jan Pelikán, Hradec Králové" id="ABBRID0EUJAC" xlink:type="simple">PCJP</abbrev>, <abbrev xmlns:xlink="http://www.w3.org/1999/xlink" xlink:title="private collection of Peter Hlaváč, Prague" id="ABBRID0EYJAC" xlink:type="simple">PCPH</abbrev>, <abbrev xmlns:xlink="http://www.w3.org/1999/xlink" xlink:title="National Museum (Natural History), Prague" id="ABBRID0E3JAC" xlink:type="simple">NMPC</abbrev>, <abbrev xmlns:xlink="http://www.w3.org/1999/xlink" xlink:title="Moravian Museum, Brno" id="ABBRID0EAKAC" xlink:type="simple">MMBC</abbrev>).</p></tp:treatment-sec><tp:treatment-sec sec-type="diagnosis" id="SECID0EEKAC"><title>Diagnosis.</title><p>Head lacking frontal and vertexal foveae; clypeus massive, well-visible on sides as well as in front of rostrum; eyes prominent; disc of venter part of head smooth, sides with rugose surface, posterior tentorial pits separated; antennae hexamerous; antennomere 3 and 4 subequal; terminal antennomere longest, cylindrical, about five times as long as 5 and three times as long as wide; pronotum lacking antebasal median foveae, with weakly-defined lateral fovea; lacking sulci; elytra lacking basal foveae, with short discal and sutural striae; lateral posterior margin with weak, short trichome; abdomen with basal basin of composite tergite transverse, almost entire but with two small protrusions forming two, small lateral lodges; first visible sternite (III) about half as long as second (IV), sternites (IV–VII) with median impression; legs stout; mesofemur with basal bifurcate thorn; mesotibia with predistal spine; aedeagus about 2.20 times as long as wide; dorsal circular diaphragm well-defined.</p></tp:treatment-sec><tp:treatment-sec sec-type="description" id="SECID0EJKAC"><title>Description.</title><p>Body (Fig. <xref ref-type="fig" rid="F1">1A</xref>) length 2.20–2.30 mm, maximum width of elytra about 0.80–0.85 mm; reddish-brown, elytra slightly lighter, head and pronotum with rugose structure, elytra shiny with sparse short setae, abdomen shiny, glabrous.</p><fig id="F1" position="float" orientation="portrait"><object-id xmlns:xlink="http://www.w3.org/1999/xlink" content-type="doi" xlink:type="simple">10.3897/zookeys.1198.119152.figure1</object-id><object-id xmlns:xlink="http://www.w3.org/1999/xlink" content-type="arpha" xlink:type="simple">37F5865D-791A-5225-BE81-B3232CF73E61</object-id><label>Figure 1.</label><caption><p>Dorsal habitus <bold>A</bold><italic><tp:taxon-name><tp:taxon-name-part taxon-name-part-type="genus" reg="Corynotopsis">Corynotopsis</tp:taxon-name-part><tp:taxon-name-part taxon-name-part-type="species" reg="omanicus">omanicus</tp:taxon-name-part></tp:taxon-name></italic> sp. nov., holotype male <bold>B</bold><italic><tp:taxon-name><tp:taxon-name-part taxon-name-part-type="genus" reg="Corynotopsis">Corynotopsis</tp:taxon-name-part><tp:taxon-name-part taxon-name-part-type="species" reg="scotti">scotti</tp:taxon-name-part></tp:taxon-name></italic>, male <bold>C</bold><italic><tp:taxon-name><tp:taxon-name-part taxon-name-part-type="genus" reg="Corynotopsis">Corynotopsis</tp:taxon-name-part></tp:taxon-name></italic> sp., female. Scale bars: 1.0 mm.</p></caption><graphic xmlns:xlink="http://www.w3.org/1999/xlink" xlink:href="zookeys-1198-173_article-119152__-g001.jpg" position="float" orientation="portrait" xlink:type="simple" id="oo_1031828.jpg"><uri content-type="original_file" xlink:type="simple">https://binary.pensoft.net/fig/1031828</uri></graphic></fig><p>Head elongate, about 1.20–1.25 times as long as wide; lacking frontal and vertexal foveae; frontal lateral margins parallel, rostrum narrow, expanded anteriad; clypeus massive, well-visible on sides as well as in front of rostrum; eyes prominent; temples slightly longer than length of eyes and slightly convergent posteriad. Disc of venter part of head smooth, sides with rugose surface, with separated posterior tentorial pits; well-separated gular plate shagreened.</p><p>Antenna hexamerous, about 0.5 mm long, slightly longer than head; scape minuscule, completely hidden in antennal cavity; antennomere 2 larger than scape and antennomere 3, slightly expanded distad, partly hidden in antennal cavity; antennomere 3 and 4 subequal, about as long as 2; 5 about as long as wide, 1.5 times as long as 4, strongly expanded distad; terminal antennomere longest, cylindrical, about five times as long as 5 and about three times as long as wide.</p><p>Pronotum 1.08–1.13 times as wide as long, about as long as head, widest before midlength, strongly convergent anteriad, slightly convergent posteriad; posterior margin triangular; lacking antebasal median foveae, with weakly-defined lateral fovea; lacking sulci.</p><p>Elytra 1.40–1.45 times as wide as long, 1.50–1.60 times as long as pronotum; lacking basal foveae, with short discal and sutural striae, almost reaching anterior third of elytral length; lateral posterior margin with weak, short trichome, sutural posterior margin with one long setae.</p><p>Mesoventrite shorter than metaventrite; mesocoxae narrowly separated by confluent posterior mesoventral and anterior metaventral process, isthmus about 0.25 diameter of mesocoxa, mesoventrite with median carina; metaventral disc with short setae, lacking trichome-like macrosetae, elevated, with medium, short, acute spine, in posterior third with large impression; posterior metaventral process wide, with slightly concave margin.</p><p>Abdomen long, 1.50–1.60 times as long as and 1.08–1.12 times as wide as elytra; basal basin of composite tergite transverse, almost entire but with two small protrusions forming two, small lateral lodges, basal basin long, in middle its posterior margin reaching half of length of composite tergite length; with lateral trichome born at foot of edge of paratergite I and directed mesad; with three, almost confluent paratergites, paratergite I and II with weakly-defined trichome on upper edge. First visible sternite (III) about half as long as second (IV), third and fourth (V–VI) about as long as first (III), fifth (VII) longer than fourth VI, sternites (IV–VII) with median impression.</p><p>Legs stout, all tibiae distally expanded; all femora and tibiae with interlocking ridges; mesofemur with basal thorn; mesotibia with predistal spine.</p><p>Aedeagus (Fig. <xref ref-type="fig" rid="F2">2A, B</xref>) about 0.53 mm long, about 2.20 times as long as wide, basal capsule about 1.25 times as long as apical lobe; maximum width in distal third; apex of aedeagus sharply pointed, with pair of long setae; dorsal circular diaphragm well-defined.</p><fig id="F2" position="float" orientation="portrait"><object-id xmlns:xlink="http://www.w3.org/1999/xlink" content-type="doi" xlink:type="simple">10.3897/zookeys.1198.119152.figure2</object-id><object-id xmlns:xlink="http://www.w3.org/1999/xlink" content-type="arpha" xlink:type="simple">F572A92F-FDE9-5C5E-BAAC-8728CC2DAB46</object-id><label>Figure 2.</label><caption><p>Aedeagus of <italic><tp:taxon-name><tp:taxon-name-part taxon-name-part-type="genus" reg="Corynotopsis">Corynotopsis</tp:taxon-name-part><tp:taxon-name-part taxon-name-part-type="species" reg="omanicus">omanicus</tp:taxon-name-part></tp:taxon-name></italic> sp. nov., holotype male <bold>A</bold> dorsal view <bold>B</bold> lateral view. Scale bar: 0.2 mm.</p></caption><graphic xmlns:xlink="http://www.w3.org/1999/xlink" xlink:href="zookeys-1198-173_article-119152__-g002.jpg" position="float" orientation="portrait" xlink:type="simple" id="oo_1031829.jpg"><uri content-type="original_file" xlink:type="simple">https://binary.pensoft.net/fig/1031829</uri></graphic></fig></tp:treatment-sec><tp:treatment-sec sec-type="Sexual dimorphism" id="SECID0EMNAC"><title>Sexual dimorphism.</title><p>Females with all legs simple, lacking thorn or spines.</p></tp:treatment-sec><tp:treatment-sec sec-type="natural history" id="SECID0ERNAC"><title>Natural history.</title><p>All specimens were collected at a UV light placed in a semi­dry habitat on the edge of a sandy wadi with <italic><tp:taxon-name><tp:taxon-name-part taxon-name-part-type="genus" reg="Acacia">Acacia</tp:taxon-name-part></tp:taxon-name></italic>, and in an open area with a small stream in the Baobab Forest (Fig. <xref ref-type="fig" rid="F5">5A, B</xref>); one specimen was beaten from branches of bushes at night. The host ant is unknown.</p></tp:treatment-sec><tp:treatment-sec sec-type="etymology" id="SECID0ECOAC"><title>Etymology.</title><p>Locotypic, referring to the country of its type locality, Oman.</p></tp:treatment-sec><tp:treatment-sec sec-type="distribution" id="SECID0EHOAC"><title>Distribution.</title><p>Oman (Dhofar Province).</p></tp:treatment-sec><tp:treatment-sec sec-type="remarks" id="SECID0EMOAC"><title>Remarks.</title><p><italic><tp:taxon-name><tp:taxon-name-part taxon-name-part-type="genus" reg="Corynotopsis">Corynotopsis</tp:taxon-name-part><tp:taxon-name-part taxon-name-part-type="species" reg="omanicus">omanicus</tp:taxon-name-part></tp:taxon-name></italic> sp. nov. is very similar in external morphology to its congener <italic><tp:taxon-name><tp:taxon-name-part taxon-name-part-type="genus" reg="Corynotopsis">C.</tp:taxon-name-part><tp:taxon-name-part taxon-name-part-type="species" reg="scotti">scotti</tp:taxon-name-part></tp:taxon-name></italic> from which it can be distinguished only by: the different proportion of antennomeres 3 and 4; antennomere 3 and 4 subequal in length (antennomere 3 about 1.3 times longer than 4 in <italic><tp:taxon-name><tp:taxon-name-part taxon-name-part-type="genus" reg="Corynotopsis">C.</tp:taxon-name-part><tp:taxon-name-part taxon-name-part-type="species" reg="scotti">scotti</tp:taxon-name-part></tp:taxon-name></italic>); and by the different structure of the aedeagus with the distal projection of the median lobe triangular and wide at the base in ventral view, evenly narrowing to the apex (highly variable but much narrower at base and converging somewhat unevenly to apex in <italic><tp:taxon-name><tp:taxon-name-part taxon-name-part-type="genus" reg="Corynotopsis">C.</tp:taxon-name-part><tp:taxon-name-part taxon-name-part-type="species" reg="scotti">scotti</tp:taxon-name-part></tp:taxon-name></italic>).</p></tp:treatment-sec><tp:treatment-sec><!--Section generated to contain objects referenced in tp:taxon-treatment.--><fig id="F5" position="float" orientation="portrait"><object-id xmlns:xlink="http://www.w3.org/1999/xlink" content-type="doi" xlink:type="simple">10.3897/zookeys.1198.119152.figure5</object-id><object-id xmlns:xlink="http://www.w3.org/1999/xlink" content-type="arpha" xlink:type="simple">729718FB-C689-54C9-88F4-3A293F4832CC</object-id><label>Figure 5.</label><caption><p>Type locality of <italic><tp:taxon-name><tp:taxon-name-part taxon-name-part-type="genus" reg="Corynotopsis">Corynotopsis</tp:taxon-name-part><tp:taxon-name-part taxon-name-part-type="species" reg="omanicus">omanicus</tp:taxon-name-part></tp:taxon-name></italic> sp. nov.</p></caption><graphic xmlns:xlink="http://www.w3.org/1999/xlink" xlink:href="zookeys-1198-173_article-119152__-g005.jpg" position="float" orientation="portrait" xlink:type="simple" id="oo_1031832.jpg"><uri content-type="original_file" xlink:type="simple">https://binary.pensoft.net/fig/1031832</uri></graphic></fig></tp:treatment-sec></tp:taxon-treatment>
