# Supplementary material for: ﻿Clavigeritae (Coleoptera, Staphylinidae, Pselaphinae) of the Arabian Peninsula with the description of a new species of Corynotopsis Jeannel, 1951 from Oman
Source: Zookeys. 2024 Apr 24;1198:173–84. doi: 10.3897/zookeys.1198.119152 (PMC11063623; doi:10.3897/zookeys.1198.119152)
Supplement: XML Treatment for Corynotopsis scotti [file zookeys.1198.119152-treatment2.xml]

<!DOCTYPE tp:taxon-treatment
  PUBLIC "-//TaxonX//DTD Taxonomic Treatment Publishing DTD v0 20100105//EN" "tax-treatment-NSO.dtd">
<tp:taxon-treatment xmlns:tp="http://www.plazi.org/taxpub"><tp:treatment-meta><kwd-group><label>Taxon classification</label><kwd>
              <named-content content-type="kingdom">Animalia</named-content>
            </kwd><kwd>
              <named-content content-type="order">Coleoptera</named-content>
            </kwd><kwd>
              <named-content content-type="family">Staphylinidae</named-content>
            </kwd></kwd-group><mixed-citation publication-type="journal"><person-group><name><surname>Hlaváč</surname><given-names>Peter</given-names></name><name><surname>Baňař</surname><given-names>Petr</given-names></name><name><surname>Stočes</surname><given-names>Dominik</given-names></name></person-group><article-title>﻿<tp:taxon-name><tp:taxon-name-part taxon-name-part-type="supertribe">Clavigeritae</tp:taxon-name-part></tp:taxon-name> (<tp:taxon-name><tp:taxon-name-part taxon-name-part-type="order">Coleoptera</tp:taxon-name-part></tp:taxon-name>, <tp:taxon-name><tp:taxon-name-part taxon-name-part-type="family">Staphylinidae</tp:taxon-name-part></tp:taxon-name>, <tp:taxon-name><tp:taxon-name-part taxon-name-part-type="subfamily">Pselaphinae</tp:taxon-name-part></tp:taxon-name>) of the Arabian Peninsula with the description of a new species of <italic><tp:taxon-name><tp:taxon-name-part taxon-name-part-type="genus" reg="Corynotopsis">Corynotopsis</tp:taxon-name-part></tp:taxon-name></italic> Jeannel, 1951 from Oman</article-title><source>Zookeys</source><day>24</day><month>04</month><year>2024</year><volume>1198</volume><fpage>173</fpage><lpage>184</lpage><pub-id pub-id-type="doi">10.3897/zookeys.1198.119152</pub-id></mixed-citation></tp:treatment-meta><tp:nomenclature><label>﻿</label><tp:taxon-name>
            <object-id xmlns:xlink="http://www.w3.org/1999/xlink" content-type="arpha" xlink:type="simple">A320BC90-6C74-5B82-8779-0F7D325A97B6</object-id>
            <tp:taxon-name-part taxon-name-part-type="genus" reg="Corynotopsis">Corynotopsis</tp:taxon-name-part>
            <tp:taxon-name-part taxon-name-part-type="species" reg="scotti">scotti</tp:taxon-name-part>
          </tp:taxon-name><tp:taxon-authority>Jeannel, 1951</tp:taxon-authority><xref ref-type="fig" rid="F1">Figs 1B</xref><xref ref-type="fig" rid="F3">, 3A, B</xref><xref ref-type="fig" rid="F4">, 4A–C</xref><tp:nomenclature-citation-list><tp:nomenclature-citation><tp:taxon-name>
                <tp:taxon-name-part taxon-name-part-type="genus" reg="Corynotopsis">Corynotopsis</tp:taxon-name-part>
                <tp:taxon-name-part taxon-name-part-type="species" reg="scotti">scotti</tp:taxon-name-part>
              </tp:taxon-name><comment>Jeannel, 1951: 229, fig. 2 (habitus). Type locality: Ethiopia, Province of Harrar, Dire Dawa [Diré-Daoua], <named-content xmlns:xlink="http://www.w3.org/1999/xlink" content-type="dwc:verbatimCoordinates" xlink:type="simple"><named-content content-type="geo-json" specific-use="{&#34;type&#34;:&#34;Point&#34;,&#34;coordinates&#34;:[41.850142,9.600875]}" id="NCID0EBCAE" xlink:type="simple">9°36'3.15"N, 41°51'0.51"E</named-content></named-content>, 2300 m.</comment></tp:nomenclature-citation><tp:nomenclature-citation><tp:taxon-name>
                <tp:taxon-name-part taxon-name-part-type="genus" reg="Corynotopsis">Corynotopsis</tp:taxon-name-part>
                <tp:taxon-name-part taxon-name-part-type="species" reg="scotti">scotti</tp:taxon-name-part>
              </tp:taxon-name><comment>Jeannel: <xref ref-type="bibr" rid="B10">Jeannel 1959</xref>: 695 (in key), 704 (distribution), fig. 257 (habitus); <xref ref-type="bibr" rid="B6">Coulon 1982</xref>: 67 (redescription), figs 5–6 (aedeagus).</comment></tp:nomenclature-citation></tp:nomenclature-citation-list></tp:nomenclature><tp:treatment-sec sec-type="material" id="SECID0E2CAE"><title>Material examined.</title><p>1 ♂, <bold>Yemen</bold>: two labels “S Yemen, 27–28.III.2007 / 20 km W Lawdar / <named-content xmlns:xlink="http://www.w3.org/1999/xlink" content-type="dwc:verbatimCoordinates" xlink:type="simple"><named-content content-type="geo-json" specific-use="{&#34;type&#34;:&#34;Point&#34;,&#34;coordinates&#34;:[45.800000,13.883333]}" id="NCID0EGDAE" xlink:type="simple">13°53'N 45°48'E</named-content></named-content> / ca 1100 m, David Král lgt.” [white, printed], ”<italic>CORYNOTOPSIS</italic> / <italic>scotti</italic> Jeannel / P. Hlaváč det., 2023” [white, printed] (<abbrev xmlns:xlink="http://www.w3.org/1999/xlink" xlink:title="National Museum (Natural History), Prague" id="ABBRID0EPDAE" xlink:type="simple">NMPC</abbrev>). 2 ♂, 1 ♀: one label “YEMEN, 1101 m, 20 km / W Lawdar, 26–27.III.2007 / N13°53’ E45°48’ / P. Kabátek lgt.“ [white, printed] (<abbrev xmlns:xlink="http://www.w3.org/1999/xlink" xlink:title="Muséum d’histoire naturelle, Geneva" id="ABBRID0ETDAE" xlink:type="simple">MHNG</abbrev>, <abbrev xmlns:xlink="http://www.w3.org/1999/xlink" xlink:title="private collection of Peter Hlaváč, Prague" id="ABBRID0EXDAE" xlink:type="simple">PCPH</abbrev>). 1 ♂: one label “YEMEN: Al Lahima / (6105) in Malaise trap / 24.VII-17.IX.2001 / leg. A. van Harten“ [white, printed] (<abbrev xmlns:xlink="http://www.w3.org/1999/xlink" xlink:title="Muséum d’histoire naturelle, Geneva" id="ABBRID0E2DAE" xlink:type="simple">MHNG</abbrev>). 1 ♂: one label “W YEMEN, Wadi Surdud / (Sari’) W San’a; N15°15’ / E43°30’, 627 m, 2.XI.2005 / leg. P. Kabátek lgt.“ [white, printed] (<abbrev xmlns:xlink="http://www.w3.org/1999/xlink" xlink:title="Muséum d’histoire naturelle, Geneva" id="ABBRID0E6DAE" xlink:type="simple">MHNG</abbrev>). 1 ♀: one label “YEMEN: 12 km NW of / (5986) Manakátekhah / in Malaise trap / 03.VII-21.VIII.2001 / leg. A. van Harten“ [white, printed] (<abbrev xmlns:xlink="http://www.w3.org/1999/xlink" xlink:title="Muséum d’histoire naturelle, Geneva" id="ABBRID0EDEAE" xlink:type="simple">MHNG</abbrev>);</p></tp:treatment-sec><tp:treatment-sec sec-type="remarks" id="SECID0EHEAE"><title>Remarks.</title><p><italic><tp:taxon-name><tp:taxon-name-part taxon-name-part-type="genus" reg="Corynotopsis">Corynotopsis</tp:taxon-name-part><tp:taxon-name-part taxon-name-part-type="species" reg="scotti">scotti</tp:taxon-name-part></tp:taxon-name></italic> was described by <xref ref-type="bibr" rid="B8">Jeannel (1951)</xref> based on a single male from Ethiopia (Prov. de Harrar: Diré-Daoua [Dire Dawa], 2300 m). Later, the holotype was studied, the species was redescribed and the illustration of the aedeagus was provided by <xref ref-type="bibr" rid="B6">Coulon (1982)</xref>. <xref ref-type="bibr" rid="B2">Besuchet (1999)</xref> provided a record of one female from Saudi Arabia. The species is also mentioned from Yemen in the last edition of the Palaearctic <tp:taxon-name><tp:taxon-name-part taxon-name-part-type="order">Coleoptera</tp:taxon-name-part></tp:taxon-name> (<xref ref-type="bibr" rid="B14">Schülke and Smetana 2015</xref>), but the source of this record is unknown to us. New record for Yemen.</p><p>Species of the genus <italic><tp:taxon-name><tp:taxon-name-part taxon-name-part-type="genus" reg="Corynotopsis">Corynotopsis</tp:taxon-name-part></tp:taxon-name></italic> are very similar concerning the external morphology. The only external difference between <italic><tp:taxon-name><tp:taxon-name-part taxon-name-part-type="genus" reg="Corynotopsis">C.</tp:taxon-name-part><tp:taxon-name-part taxon-name-part-type="species" reg="scotti">scotti</tp:taxon-name-part></tp:taxon-name></italic> and <italic><tp:taxon-name><tp:taxon-name-part taxon-name-part-type="genus" reg="Corynotopsis">C.</tp:taxon-name-part><tp:taxon-name-part taxon-name-part-type="species" reg="omanicus">omanicus</tp:taxon-name-part></tp:taxon-name></italic> is a slightly different proportion of antennomeres 3 and 4 (see remarks for <italic><tp:taxon-name><tp:taxon-name-part taxon-name-part-type="genus" reg="Corynotopsis">C.</tp:taxon-name-part><tp:taxon-name-part taxon-name-part-type="species" reg="omanicus">omanicus</tp:taxon-name-part></tp:taxon-name></italic>). All specimens from Yemen, assigned here to <italic><tp:taxon-name><tp:taxon-name-part taxon-name-part-type="genus" reg="Corynotopsis">C.</tp:taxon-name-part><tp:taxon-name-part taxon-name-part-type="species" reg="scotti">scotti</tp:taxon-name-part></tp:taxon-name></italic>, have quite different shapes of the distal part of the medial lobe of the aedeagus in ventral view (Figs <xref ref-type="fig" rid="F3">3A</xref>, <xref ref-type="fig" rid="F4">4A–C</xref>). The main differences are in the length and shape of the distal projection of the median lobe and its size relative to the pair of distal setae. To solve the question of whether this is just intraspecific variability or a complex of more closely related species, more material will be needed.</p><fig id="F3" position="float" orientation="portrait"><object-id xmlns:xlink="http://www.w3.org/1999/xlink" content-type="doi" xlink:type="simple">10.3897/zookeys.1198.119152.figure3</object-id><object-id xmlns:xlink="http://www.w3.org/1999/xlink" content-type="arpha" xlink:type="simple">52491010-FCC7-55C1-8B2A-35558BFCE2F6</object-id><label>Figure 3.</label><caption><p>Aedeagus of <italic><tp:taxon-name><tp:taxon-name-part taxon-name-part-type="genus" reg="Corynotopsis">Corynotopsis</tp:taxon-name-part><tp:taxon-name-part taxon-name-part-type="species" reg="scotti">scotti</tp:taxon-name-part></tp:taxon-name></italic><bold>A</bold> dorsal view <bold>B</bold> lateral view. Scale bar: 0.2 mm.</p></caption><graphic xmlns:xlink="http://www.w3.org/1999/xlink" xlink:href="zookeys-1198-173_article-119152__-g003.jpg" position="float" orientation="portrait" xlink:type="simple" id="oo_1031830.jpg"><uri content-type="original_file" xlink:type="simple">https://binary.pensoft.net/fig/1031830</uri></graphic></fig><fig id="F4" position="float" orientation="portrait"><object-id xmlns:xlink="http://www.w3.org/1999/xlink" content-type="doi" xlink:type="simple">10.3897/zookeys.1198.119152.figure4</object-id><object-id xmlns:xlink="http://www.w3.org/1999/xlink" content-type="arpha" xlink:type="simple">91ADE314-E1EF-597A-B1EB-ED515C8CFDBC</object-id><label>Figure 4.</label><caption><p>Variability of aedeagus of <italic><tp:taxon-name><tp:taxon-name-part taxon-name-part-type="genus" reg="Corynotopsis">Corynotopsis</tp:taxon-name-part><tp:taxon-name-part taxon-name-part-type="species" reg="scotti">scotti</tp:taxon-name-part></tp:taxon-name></italic>, dorsal view. Scale bar: 0.2 mm.</p></caption><graphic xmlns:xlink="http://www.w3.org/1999/xlink" xlink:href="zookeys-1198-173_article-119152__-g004.jpg" position="float" orientation="portrait" xlink:type="simple" id="oo_1031831.jpg"><uri content-type="original_file" xlink:type="simple">https://binary.pensoft.net/fig/1031831</uri></graphic></fig></tp:treatment-sec><tp:treatment-sec sec-type="host" id="SECID0E5IAE"><title>Host ant.</title><p>Unknown.</p></tp:treatment-sec><tp:treatment-sec sec-type="distribution" id="SECID0EDJAE"><title>Distribution.</title><p>Ethiopia, Saudi Arabia, Yemen.</p></tp:treatment-sec><tp:treatment-sec><!--Section generated to contain objects referenced in tp:taxon-treatment.--><fig id="F1" position="float" orientation="portrait"><object-id xmlns:xlink="http://www.w3.org/1999/xlink" content-type="doi" xlink:type="simple">10.3897/zookeys.1198.119152.figure1</object-id><object-id xmlns:xlink="http://www.w3.org/1999/xlink" content-type="arpha" xlink:type="simple">37F5865D-791A-5225-BE81-B3232CF73E61</object-id><label>Figure 1.</label><caption><p>Dorsal habitus <bold>A</bold><italic><tp:taxon-name><tp:taxon-name-part taxon-name-part-type="genus" reg="Corynotopsis">Corynotopsis</tp:taxon-name-part><tp:taxon-name-part taxon-name-part-type="species" reg="omanicus">omanicus</tp:taxon-name-part></tp:taxon-name></italic> sp. nov., holotype male <bold>B</bold><italic><tp:taxon-name><tp:taxon-name-part taxon-name-part-type="genus" reg="Corynotopsis">Corynotopsis</tp:taxon-name-part><tp:taxon-name-part taxon-name-part-type="species" reg="scotti">scotti</tp:taxon-name-part></tp:taxon-name></italic>, male <bold>C</bold><italic><tp:taxon-name><tp:taxon-name-part taxon-name-part-type="genus" reg="Corynotopsis">Corynotopsis</tp:taxon-name-part></tp:taxon-name></italic> sp., female. Scale bars: 1.0 mm.</p></caption><graphic xmlns:xlink="http://www.w3.org/1999/xlink" xlink:href="zookeys-1198-173_article-119152__-g001.jpg" position="float" orientation="portrait" xlink:type="simple" id="oo_1031828.jpg"><uri content-type="original_file" xlink:type="simple">https://binary.pensoft.net/fig/1031828</uri></graphic></fig></tp:treatment-sec><ref-list><ref id="B10"><mixed-citation xmlns:xlink="http://www.w3.org/1999/xlink" xlink:type="simple"><person-group><name name-style="western"><surname>Jeannel</surname><given-names>R</given-names></name></person-group> (<year>1959</year>) Révision des Psélaphides de l’Afrique intertropicale. Annales du Musée Royal du Congo Belge, Tervuren (Série 8º: Sciences Zoologiques) 75: 1–742.</mixed-citation></ref><ref id="B6"><mixed-citation xmlns:xlink="http://www.w3.org/1999/xlink" xlink:type="simple"><person-group><name name-style="western"><surname>Coulon</surname><given-names>G</given-names></name></person-group> (<year>1982</year>) <article-title>Sur quelques Clavigérines afrotropicaux. Remarques diverses, notes synonymiques et description de deux genres nouveaux (<tp:taxon-name><tp:taxon-name-part taxon-name-part-type="order">Coleoptera</tp:taxon-name-part></tp:taxon-name><tp:taxon-name><tp:taxon-name-part taxon-name-part-type="family">Pselaphidae</tp:taxon-name-part></tp:taxon-name>).</article-title><source>Bulletin et Annales de la Société Royale Belge d’Entomologie</source><volume>118</volume>(<issue>1–3</issue>): <fpage>49</fpage>–<lpage>72</lpage>.</mixed-citation></ref><ref id="B8"><mixed-citation xmlns:xlink="http://www.w3.org/1999/xlink" xlink:type="simple"><person-group><name name-style="western"><surname>Jeannel</surname><given-names>R</given-names></name></person-group> (<year>1951</year>) <article-title>Entomological expeditions to Abyssinia, 1926–27 and 1948–49. <tp:taxon-name><tp:taxon-name-part taxon-name-part-type="order">Coleoptera</tp:taxon-name-part></tp:taxon-name>, <tp:taxon-name><tp:taxon-name-part taxon-name-part-type="family">Pselaphidae</tp:taxon-name-part></tp:taxon-name>.</article-title><source>Annals &amp; Magazine of Natural History</source><volume>4</volume>(<issue>12</issue>): <fpage>225</fpage>–<lpage>249</lpage>. <ext-link xlink:href="10.1080/00222935108654147" ext-link-type="doi" xlink:type="simple">https://doi.org/10.1080/00222935108654147</ext-link></mixed-citation></ref><ref id="B2"><mixed-citation xmlns:xlink="http://www.w3.org/1999/xlink" xlink:type="simple"><person-group><name name-style="western"><surname>Besuchet</surname><given-names>C</given-names></name></person-group> (<year>1999</year>) <article-title>Psélaphides paléarctiques. Notes taxonomiques et faunistiques (<tp:taxon-name><tp:taxon-name-part taxon-name-part-type="order">Coleoptera</tp:taxon-name-part></tp:taxon-name><tp:taxon-name><tp:taxon-name-part taxon-name-part-type="family">Staphylinidae</tp:taxon-name-part></tp:taxon-name><tp:taxon-name><tp:taxon-name-part taxon-name-part-type="subfamily">Pselaphinae</tp:taxon-name-part></tp:taxon-name>).</article-title><source>Revue Suisse de Zoologie</source><volume>106</volume>(<issue>1</issue>): <fpage>45</fpage>–<lpage>67</lpage>. <ext-link xlink:href="10.5962/bhl.part.80069" ext-link-type="doi" xlink:type="simple">https://doi.org/10.5962/bhl.part.80069</ext-link></mixed-citation></ref><ref id="B14"><mixed-citation xmlns:xlink="http://www.w3.org/1999/xlink" xlink:type="simple"><person-group><name name-style="western"><surname>Schülke</surname><given-names>M</given-names></name><name name-style="western"><surname>Smetana</surname><given-names>A</given-names></name></person-group> (<year>2015</year>) <article-title><tp:taxon-name><tp:taxon-name-part taxon-name-part-type="family">Staphylinidae</tp:taxon-name-part></tp:taxon-name>.</article-title> In: <person-group><name name-style="western"><surname>Löbl</surname><given-names>I</given-names></name><name name-style="western"><surname>Löbl</surname><given-names>D</given-names></name></person-group> (<role>Eds</role>) <issue-title>Catalogue of Palaearctic Coleoptera.</issue-title><source>Vol. 2. <tp:taxon-name><tp:taxon-name-part taxon-name-part-type="superfamily">Hydrophiloidea</tp:taxon-name-part></tp:taxon-name>–<tp:taxon-name><tp:taxon-name-part taxon-name-part-type="superfamily">Staphylinoidea</tp:taxon-name-part></tp:taxon-name>. Revised and Updated Edition. Brill, Leiden</source>, <fpage>304</fpage>–<lpage>1134</lpage>.</mixed-citation></ref></ref-list></tp:taxon-treatment>
