# Supplementary material for: ﻿Clavigeritae (Coleoptera, Staphylinidae, Pselaphinae) of the Arabian Peninsula with the description of a new species of Corynotopsis Jeannel, 1951 from Oman
Source: Zookeys. 2024 Apr 24;1198:173–84. doi: 10.3897/zookeys.1198.119152 (PMC11063623; doi:10.3897/zookeys.1198.119152)
Supplement: XML Treatment for Corynotopsis [file zookeys.1198.119152-treatment3.xml]

<!DOCTYPE tp:taxon-treatment
  PUBLIC "-//TaxonX//DTD Taxonomic Treatment Publishing DTD v0 20100105//EN" "tax-treatment-NSO.dtd">
<tp:taxon-treatment xmlns:tp="http://www.plazi.org/taxpub"><tp:treatment-meta><kwd-group><label>Taxon classification</label><kwd>
              <named-content content-type="kingdom">Animalia</named-content>
            </kwd><kwd>
              <named-content content-type="order">Coleoptera</named-content>
            </kwd><kwd>
              <named-content content-type="family">Staphylinidae</named-content>
            </kwd></kwd-group><mixed-citation publication-type="journal"><person-group><name><surname>Hlaváč</surname><given-names>Peter</given-names></name><name><surname>Baňař</surname><given-names>Petr</given-names></name><name><surname>Stočes</surname><given-names>Dominik</given-names></name></person-group><article-title>﻿<tp:taxon-name><tp:taxon-name-part taxon-name-part-type="supertribe">Clavigeritae</tp:taxon-name-part></tp:taxon-name> (<tp:taxon-name><tp:taxon-name-part taxon-name-part-type="order">Coleoptera</tp:taxon-name-part></tp:taxon-name>, <tp:taxon-name><tp:taxon-name-part taxon-name-part-type="family">Staphylinidae</tp:taxon-name-part></tp:taxon-name>, <tp:taxon-name><tp:taxon-name-part taxon-name-part-type="subfamily">Pselaphinae</tp:taxon-name-part></tp:taxon-name>) of the Arabian Peninsula with the description of a new species of <italic><tp:taxon-name><tp:taxon-name-part taxon-name-part-type="genus" reg="Corynotopsis">Corynotopsis</tp:taxon-name-part></tp:taxon-name></italic> Jeannel, 1951 from Oman</article-title><source>Zookeys</source><day>24</day><month>04</month><year>2024</year><volume>1198</volume><fpage>173</fpage><lpage>184</lpage><pub-id pub-id-type="doi">10.3897/zookeys.1198.119152</pub-id></mixed-citation></tp:treatment-meta><tp:nomenclature><label>﻿</label><tp:taxon-name>
            <object-id xmlns:xlink="http://www.w3.org/1999/xlink" content-type="arpha" xlink:type="simple">7B5A1179-F092-54AE-8BB7-3D755DA864C0</object-id>
            <tp:taxon-name-part taxon-name-part-type="genus" reg="Corynotopsis">Corynotopsis</tp:taxon-name-part>
          </tp:taxon-name><tp:taxon-authority>sp.</tp:taxon-authority><xref ref-type="fig" rid="F1">Fig. 1C</xref></tp:nomenclature><tp:treatment-sec sec-type="material" id="SECID0ENKAE"><title>Material studied.</title><p>1 ♀: <bold>Yemen</bold>: one label “YEMEN, 1101 m, 20 km / W Lawdar, 26–27.III.2007 / N13°53’ E45°48’ / P. Kabátek lgt.“ [white, printed] (<abbrev xmlns:xlink="http://www.w3.org/1999/xlink" xlink:title="Muséum d’histoire naturelle, Geneva" id="ABBRID0EVKAE" xlink:type="simple">MHNG</abbrev>).</p></tp:treatment-sec><tp:treatment-sec sec-type="remarks" id="SECID0EZKAE"><title>Remarks.</title><p>This single female certainly represents a new, undescribed species. It is readily separated from all other females of <italic><tp:taxon-name><tp:taxon-name-part taxon-name-part-type="genus" reg="Corynotopsis">Corynotopsis</tp:taxon-name-part></tp:taxon-name></italic> by: 1) the larger body, length 2.43 mm, maximal width 0.94 mm; 2) the pronotum slightly longer than wide; 3) the pair of paratergal trichomes, fine, formed by one to two macrosetae; and mainly; and 4) by having the sharp, pointed projection on the end of the abdomen. Due to the absence of a male and taking into account the complicated taxonomic situation in <italic><tp:taxon-name><tp:taxon-name-part taxon-name-part-type="genus" reg="Corynotopsis">C.</tp:taxon-name-part><tp:taxon-name-part taxon-name-part-type="species" reg="scotti">scotti</tp:taxon-name-part></tp:taxon-name></italic> (see Remarks for that species), we decided not to formally describe this species.</p></tp:treatment-sec><tp:treatment-sec><!--Section generated to contain objects referenced in tp:taxon-treatment.--><fig id="F1" position="float" orientation="portrait"><object-id xmlns:xlink="http://www.w3.org/1999/xlink" content-type="doi" xlink:type="simple">10.3897/zookeys.1198.119152.figure1</object-id><object-id xmlns:xlink="http://www.w3.org/1999/xlink" content-type="arpha" xlink:type="simple">37F5865D-791A-5225-BE81-B3232CF73E61</object-id><label>Figure 1.</label><caption><p>Dorsal habitus <bold>A</bold><italic><tp:taxon-name><tp:taxon-name-part taxon-name-part-type="genus" reg="Corynotopsis">Corynotopsis</tp:taxon-name-part><tp:taxon-name-part taxon-name-part-type="species" reg="omanicus">omanicus</tp:taxon-name-part></tp:taxon-name></italic> sp. nov., holotype male <bold>B</bold><italic><tp:taxon-name><tp:taxon-name-part taxon-name-part-type="genus" reg="Corynotopsis">Corynotopsis</tp:taxon-name-part><tp:taxon-name-part taxon-name-part-type="species" reg="scotti">scotti</tp:taxon-name-part></tp:taxon-name></italic>, male <bold>C</bold><italic><tp:taxon-name><tp:taxon-name-part taxon-name-part-type="genus" reg="Corynotopsis">Corynotopsis</tp:taxon-name-part></tp:taxon-name></italic> sp., female. Scale bars: 1.0 mm.</p></caption><graphic xmlns:xlink="http://www.w3.org/1999/xlink" xlink:href="zookeys-1198-173_article-119152__-g001.jpg" position="float" orientation="portrait" xlink:type="simple" id="oo_1031828.jpg"><uri content-type="original_file" xlink:type="simple">https://binary.pensoft.net/fig/1031828</uri></graphic></fig></tp:treatment-sec></tp:taxon-treatment>
