# Supplementary material for: ﻿Clavigeritae (Coleoptera, Staphylinidae, Pselaphinae) of the Arabian Peninsula with the description of a new species of Corynotopsis Jeannel, 1951 from Oman
Source: Zookeys. 2024 Apr 24;1198:173–84. doi: 10.3897/zookeys.1198.119152 (PMC11063623; doi:10.3897/zookeys.1198.119152)
Supplement: XML Treatment for Articerodes syriacus [file zookeys.1198.119152-treatment4.xml]

<!DOCTYPE tp:taxon-treatment
  PUBLIC "-//TaxonX//DTD Taxonomic Treatment Publishing DTD v0 20100105//EN" "tax-treatment-NSO.dtd">
<tp:taxon-treatment xmlns:tp="http://www.plazi.org/taxpub"><tp:treatment-meta><kwd-group><label>Taxon classification</label><kwd>
              <named-content content-type="kingdom">Animalia</named-content>
            </kwd><kwd>
              <named-content content-type="order">Coleoptera</named-content>
            </kwd><kwd>
              <named-content content-type="family">Staphylinidae</named-content>
            </kwd></kwd-group><mixed-citation publication-type="journal"><person-group><name><surname>Hlaváč</surname><given-names>Peter</given-names></name><name><surname>Baňař</surname><given-names>Petr</given-names></name><name><surname>Stočes</surname><given-names>Dominik</given-names></name></person-group><article-title>﻿<tp:taxon-name><tp:taxon-name-part taxon-name-part-type="supertribe">Clavigeritae</tp:taxon-name-part></tp:taxon-name> (<tp:taxon-name><tp:taxon-name-part taxon-name-part-type="order">Coleoptera</tp:taxon-name-part></tp:taxon-name>, <tp:taxon-name><tp:taxon-name-part taxon-name-part-type="family">Staphylinidae</tp:taxon-name-part></tp:taxon-name>, <tp:taxon-name><tp:taxon-name-part taxon-name-part-type="subfamily">Pselaphinae</tp:taxon-name-part></tp:taxon-name>) of the Arabian Peninsula with the description of a new species of <italic><tp:taxon-name><tp:taxon-name-part taxon-name-part-type="genus" reg="Corynotopsis">Corynotopsis</tp:taxon-name-part></tp:taxon-name></italic> Jeannel, 1951 from Oman</article-title><source>Zookeys</source><day>24</day><month>04</month><year>2024</year><volume>1198</volume><fpage>173</fpage><lpage>184</lpage><pub-id pub-id-type="doi">10.3897/zookeys.1198.119152</pub-id></mixed-citation></tp:treatment-meta><tp:nomenclature><label>﻿</label><tp:taxon-name>
            <object-id xmlns:xlink="http://www.w3.org/1999/xlink" content-type="arpha" xlink:type="simple">A0DB8931-96DC-5317-8A97-9FFDFF6C592D</object-id>
            <tp:taxon-name-part taxon-name-part-type="genus" reg="Articerodes">Articerodes</tp:taxon-name-part>
            <tp:taxon-name-part taxon-name-part-type="species" reg="syriacus">syriacus</tp:taxon-name-part>
          </tp:taxon-name><tp:taxon-authority>Saulcy, 1865</tp:taxon-authority><tp:nomenclature-citation-list><tp:nomenclature-citation><tp:taxon-name>
                <tp:taxon-name-part taxon-name-part-type="genus" reg="Articerus">Articerus</tp:taxon-name-part>
                <tp:taxon-name-part taxon-name-part-type="species" reg="syriacus">syriacus</tp:taxon-name-part>
              </tp:taxon-name><comment>Saulcy, 1865: 25. Type locality: Saïda [Sidón], en Syrie; types: HT, probably ♂.</comment></tp:nomenclature-citation><tp:nomenclature-citation><tp:taxon-name>
                <tp:taxon-name-part taxon-name-part-type="genus" reg="Articerus">Articerus</tp:taxon-name-part>
                <tp:taxon-name-part taxon-name-part-type="species" reg="ponticus">ponticus</tp:taxon-name-part>
              </tp:taxon-name><comment>Sharp, 1878: 62. Type locality: Mésopotamie; types: unknown, synonymy in <xref ref-type="bibr" rid="B12">Raffray 1890</xref>: 167.</comment></tp:nomenclature-citation><tp:nomenclature-citation><tp:taxon-name>
                <tp:taxon-name-part taxon-name-part-type="genus" reg="Commatocerus">Commatocerus</tp:taxon-name-part>
                <tp:taxon-name-part taxon-name-part-type="species" reg="bucharicus">bucharicus</tp:taxon-name-part>
              </tp:taxon-name><comment>Reitter, 1900: 50. Type locality: Transcaspien, Buchara, Karatak; types: more ST, synonymy in <xref ref-type="bibr" rid="B15">Winkler 1925</xref>: 470.</comment></tp:nomenclature-citation><tp:nomenclature-citation><tp:taxon-name>
                <tp:taxon-name-part taxon-name-part-type="genus" reg="Commatocerus">Commatocerus</tp:taxon-name-part>
              </tp:taxon-name><comment>sbg. <tp:taxon-name><tp:taxon-name-part taxon-name-part-type="genus" reg="Articerus">Articerus</tp:taxon-name-part><tp:taxon-name-part taxon-name-part-type="species" reg="subnitidus">subnitidus</tp:taxon-name-part></tp:taxon-name> Pic, 1903: 145. Type locality: Crete; types: more ST, synonymy in <xref ref-type="bibr" rid="B2">Besuchet 1999</xref>: 63 (as <tp:taxon-name><tp:taxon-name-part taxon-name-part-type="genus" reg="Commatocerus">C.</tp:taxon-name-part><tp:taxon-name-part taxon-name-part-type="species" reg="subnitidius">subnitidius</tp:taxon-name-part></tp:taxon-name> [sic]).</comment></tp:nomenclature-citation><tp:nomenclature-citation><tp:taxon-name>
                <tp:taxon-name-part taxon-name-part-type="genus" reg="Articerus">Articerus</tp:taxon-name-part>
                <tp:taxon-name-part taxon-name-part-type="species" reg="spriacus">spriacus</tp:taxon-name-part>
              </tp:taxon-name><comment>Saulcy: King 1869: 57. [error]</comment></tp:nomenclature-citation></tp:nomenclature-citation-list></tp:nomenclature><tp:treatment-sec sec-type="host" id="SECID0ESPAE"><title>Host ant.</title><p><tp:taxon-name><tp:taxon-name-part taxon-name-part-type="genus" reg="Lasius">Lasius</tp:taxon-name-part> (<tp:taxon-name-part taxon-name-part-type="subgenus" reg="Lasius">Lasius</tp:taxon-name-part>) <tp:taxon-name-part taxon-name-part-type="species" reg="niger">niger</tp:taxon-name-part></tp:taxon-name> (Linnaeus, 1758); <italic><tp:taxon-name><tp:taxon-name-part taxon-name-part-type="genus" reg="Lepisiota">Lepisiota</tp:taxon-name-part><tp:taxon-name-part taxon-name-part-type="species" reg="capensis">capensis</tp:taxon-name-part></tp:taxon-name></italic> Mayr, 1862; <italic><tp:taxon-name><tp:taxon-name-part taxon-name-part-type="genus" reg="Lepisiota">L.</tp:taxon-name-part><tp:taxon-name-part taxon-name-part-type="species" reg="canescens">canescens</tp:taxon-name-part></tp:taxon-name></italic> Emery, 1897 and <italic><tp:taxon-name><tp:taxon-name-part taxon-name-part-type="genus" reg="Lepisiota">L.</tp:taxon-name-part><tp:taxon-name-part taxon-name-part-type="species" reg="spinisquama">spinisquama</tp:taxon-name-part></tp:taxon-name></italic> (Kuznetsov-Ugamsky, 1929).</p></tp:treatment-sec><tp:treatment-sec sec-type="distribution" id="SECID0EHRAE"><title>Distribution.</title><p>Greece (Crete), Turkey, Lebanon, Syria, Israel, Iraq, Iran, Yemen (Socotra I..), Ethiopia, Tajikistan, Uzbekistan.</p></tp:treatment-sec><tp:treatment-sec sec-type="remarks" id="SECID0EMRAE"><title>Remarks.</title><p>The genus <italic><tp:taxon-name><tp:taxon-name-part taxon-name-part-type="genus" reg="Articerodes">Articerodes</tp:taxon-name-part></tp:taxon-name></italic><xref ref-type="bibr" rid="B12">Raffray 1890</xref>, comprising 11 species, is distributed in a large area from the Republic of South Africa, through the Democratic Republic of Congo, Ethiopia, Middle East, Central Asia, southern India, Indochina, and north to Japan. Such a large distribution is relatively unusual for genera of <tp:taxon-name><tp:taxon-name-part taxon-name-part-type="supertribe">Clavigeritae</tp:taxon-name-part></tp:taxon-name> and it is possible that not all species will remain in the genus. The type species of the genus, <italic><tp:taxon-name><tp:taxon-name-part taxon-name-part-type="genus" reg="Articerodes">Articerodes</tp:taxon-name-part><tp:taxon-name-part taxon-name-part-type="species" reg="syriacus">syriacus</tp:taxon-name-part></tp:taxon-name></italic> Saulcy, 1865, is also unusually widespread. We tried to find all localities from where the species was recorded and they are listed here. The only locality listed in the last edition of the Palaearctic catalogue (<xref ref-type="bibr" rid="B14">Schülke and Smetana 2015</xref>) which remains unknown to us is Iran.</p></tp:treatment-sec><tp:treatment-sec sec-type="Literature records" id="SECID0ERSAE"><title>Literature records.</title><p><bold>Ethiopia</bold>, Mekallé in Enderta and Harrar; <bold>Greece</bold>, Crete (type locality of <italic><tp:taxon-name><tp:taxon-name-part taxon-name-part-type="genus" reg="Commatocerus">C.</tp:taxon-name-part><tp:taxon-name-part taxon-name-part-type="species" reg="subnitidus">subnitidus</tp:taxon-name-part></tp:taxon-name></italic>); <bold>Iraq</bold>, as Mesopotamia, but more precise information on the locality is unknown (type locality of <italic><tp:taxon-name><tp:taxon-name-part taxon-name-part-type="genus" reg="Commatocerus">C.</tp:taxon-name-part><tp:taxon-name-part taxon-name-part-type="species" reg="ponticus">ponticus</tp:taxon-name-part></tp:taxon-name></italic>); <bold>Israel</bold>, St.-Jean-d’Acre [Akko]; <bold>Lebanon</bold>, Sidón (type locality <italic><tp:taxon-name><tp:taxon-name-part taxon-name-part-type="genus" reg="Commatocerus">C.</tp:taxon-name-part><tp:taxon-name-part taxon-name-part-type="species" reg="syriacus">syriacus</tp:taxon-name-part></tp:taxon-name></italic>); <bold>Uzbekistan</bold>, Buchara, Karakat (type locality of <italic><tp:taxon-name><tp:taxon-name-part taxon-name-part-type="genus" reg="Commatocerus">C.</tp:taxon-name-part><tp:taxon-name-part taxon-name-part-type="species" reg="bucharicus">bucharicus</tp:taxon-name-part></tp:taxon-name></italic>); <bold>Yemen</bold>, island Socotra, Al Haghier Mts., wadi Madar, 1180–1230 m <named-content xmlns:xlink="http://www.w3.org/1999/xlink" content-type="dwc:verbatimCoordinates" xlink:type="simple"><named-content content-type="geo-json" specific-use="{&#34;type&#34;:&#34;Point&#34;,&#34;coordinates&#34;:[54.006667,12.553333]}" id="NCID0EUUAE" xlink:type="simple">12°33.2'N, 54°00.4'E</named-content></named-content>.</p></tp:treatment-sec><tp:treatment-sec sec-type="New records" id="SECID0EYUAE"><title>New records.</title><p><bold>Turkey</bold>, 1 ♀: one label “N36°50’ E028°42’ / T Umg. Mugla / Köycegiz; Auenwald / 29.4.2001 / Meybohm/Brachat“ (<abbrev xmlns:xlink="http://www.w3.org/1999/xlink" xlink:title="private collection of Peter Hlaváč, Prague" id="ABBRID0EAVAE" xlink:type="simple">PCPH</abbrev>). 1 ♂: one label “Türkei / Südküste / zw. Antalya u. Alanya / 22.5–3.6.1983 / leg. V u. C. Brachat“ (<abbrev xmlns:xlink="http://www.w3.org/1999/xlink" xlink:title="private collection of Peter Hlaváč, Prague" id="ABBRID0EEVAE" xlink:type="simple">PCPH</abbrev>). <bold>Tadjikistan</bold>, 1 ex, one label “Mts. Karategthin [Rasht Valley], Baldshuan, 924 m“ (<abbrev xmlns:xlink="http://www.w3.org/1999/xlink" xlink:title="private collection of Peter Hlaváč, Prague" id="ABBRID0EKVAE" xlink:type="simple">PCPH</abbrev>).</p></tp:treatment-sec><ref-list><ref id="B12"><mixed-citation xmlns:xlink="http://www.w3.org/1999/xlink" xlink:type="simple"><person-group><name name-style="western"><surname>Raffray</surname><given-names>A</given-names></name></person-group> (<year>1890</year>) <article-title>Étude sur les Psélaphides. V. Tableaux synoptiques.- Notes et synonymie.</article-title><source>Revue d’Entomologie</source><volume>9</volume>: <fpage>81</fpage>–<lpage>172</lpage>.</mixed-citation></ref><ref id="B15"><mixed-citation xmlns:xlink="http://www.w3.org/1999/xlink" xlink:type="simple"><person-group><name name-style="western"><surname>Winkler</surname><given-names>A</given-names></name></person-group> (<year>1925</year>) <article-title>Catalogus Coleopterorum regionis palaearcticae. Vol. 1.</article-title><source>Pars</source><volume>4</volume>: <fpage>369</fpage>–<lpage>496</lpage>. [Albert Winkler, Wien.]</mixed-citation></ref><ref id="B2"><mixed-citation xmlns:xlink="http://www.w3.org/1999/xlink" xlink:type="simple"><person-group><name name-style="western"><surname>Besuchet</surname><given-names>C</given-names></name></person-group> (<year>1999</year>) <article-title>Psélaphides paléarctiques. Notes taxonomiques et faunistiques (<tp:taxon-name><tp:taxon-name-part taxon-name-part-type="order">Coleoptera</tp:taxon-name-part></tp:taxon-name><tp:taxon-name><tp:taxon-name-part taxon-name-part-type="family">Staphylinidae</tp:taxon-name-part></tp:taxon-name><tp:taxon-name><tp:taxon-name-part taxon-name-part-type="subfamily">Pselaphinae</tp:taxon-name-part></tp:taxon-name>).</article-title><source>Revue Suisse de Zoologie</source><volume>106</volume>(<issue>1</issue>): <fpage>45</fpage>–<lpage>67</lpage>. <ext-link xlink:href="10.5962/bhl.part.80069" ext-link-type="doi" xlink:type="simple">https://doi.org/10.5962/bhl.part.80069</ext-link></mixed-citation></ref><ref id="B14"><mixed-citation xmlns:xlink="http://www.w3.org/1999/xlink" xlink:type="simple"><person-group><name name-style="western"><surname>Schülke</surname><given-names>M</given-names></name><name name-style="western"><surname>Smetana</surname><given-names>A</given-names></name></person-group> (<year>2015</year>) <article-title><tp:taxon-name><tp:taxon-name-part taxon-name-part-type="family">Staphylinidae</tp:taxon-name-part></tp:taxon-name>.</article-title> In: <person-group><name name-style="western"><surname>Löbl</surname><given-names>I</given-names></name><name name-style="western"><surname>Löbl</surname><given-names>D</given-names></name></person-group> (<role>Eds</role>) <issue-title>Catalogue of Palaearctic Coleoptera.</issue-title><source>Vol. 2. <tp:taxon-name><tp:taxon-name-part taxon-name-part-type="superfamily">Hydrophiloidea</tp:taxon-name-part></tp:taxon-name>–<tp:taxon-name><tp:taxon-name-part taxon-name-part-type="superfamily">Staphylinoidea</tp:taxon-name-part></tp:taxon-name>. Revised and Updated Edition. Brill, Leiden</source>, <fpage>304</fpage>–<lpage>1134</lpage>.</mixed-citation></ref></ref-list></tp:taxon-treatment>
