# Supplementary material for: ﻿Clavigeritae (Coleoptera, Staphylinidae, Pselaphinae) of the Arabian Peninsula with the description of a new species of Corynotopsis Jeannel, 1951 from Oman
Source: Zookeys. 2024 Apr 24;1198:173–84. doi: 10.3897/zookeys.1198.119152 (PMC11063623; doi:10.3897/zookeys.1198.119152)
Supplement: XML Treatment for Commatocerus concinnus [file zookeys.1198.119152-treatment5.xml]

<!DOCTYPE tp:taxon-treatment
  PUBLIC "-//TaxonX//DTD Taxonomic Treatment Publishing DTD v0 20100105//EN" "tax-treatment-NSO.dtd">
<tp:taxon-treatment xmlns:tp="http://www.plazi.org/taxpub"><tp:treatment-meta><kwd-group><label>Taxon classification</label><kwd>
              <named-content content-type="kingdom">Animalia</named-content>
            </kwd><kwd>
              <named-content content-type="order">Coleoptera</named-content>
            </kwd><kwd>
              <named-content content-type="family">Staphylinidae</named-content>
            </kwd></kwd-group><mixed-citation publication-type="journal"><person-group><name><surname>Hlaváč</surname><given-names>Peter</given-names></name><name><surname>Baňař</surname><given-names>Petr</given-names></name><name><surname>Stočes</surname><given-names>Dominik</given-names></name></person-group><article-title>﻿<tp:taxon-name><tp:taxon-name-part taxon-name-part-type="supertribe">Clavigeritae</tp:taxon-name-part></tp:taxon-name> (<tp:taxon-name><tp:taxon-name-part taxon-name-part-type="order">Coleoptera</tp:taxon-name-part></tp:taxon-name>, <tp:taxon-name><tp:taxon-name-part taxon-name-part-type="family">Staphylinidae</tp:taxon-name-part></tp:taxon-name>, <tp:taxon-name><tp:taxon-name-part taxon-name-part-type="subfamily">Pselaphinae</tp:taxon-name-part></tp:taxon-name>) of the Arabian Peninsula with the description of a new species of <italic><tp:taxon-name><tp:taxon-name-part taxon-name-part-type="genus" reg="Corynotopsis">Corynotopsis</tp:taxon-name-part></tp:taxon-name></italic> Jeannel, 1951 from Oman</article-title><source>Zookeys</source><day>24</day><month>04</month><year>2024</year><volume>1198</volume><fpage>173</fpage><lpage>184</lpage><pub-id pub-id-type="doi">10.3897/zookeys.1198.119152</pub-id></mixed-citation></tp:treatment-meta><tp:nomenclature><label>﻿</label><tp:taxon-name>
            <object-id xmlns:xlink="http://www.w3.org/1999/xlink" content-type="arpha" xlink:type="simple">1FC3B260-550E-555C-AAA0-6144B160A53E</object-id>
            <tp:taxon-name-part taxon-name-part-type="genus" reg="Commatocerus">Commatocerus</tp:taxon-name-part>
            <tp:taxon-name-part taxon-name-part-type="species" reg="concinnus">concinnus</tp:taxon-name-part>
          </tp:taxon-name><tp:taxon-authority>Besuchet &amp; Cuccodoro, 2011</tp:taxon-authority><tp:nomenclature-citation-list><tp:nomenclature-citation><tp:taxon-name>
                <tp:taxon-name-part taxon-name-part-type="genus" reg="Commatocerus">Commatocerus</tp:taxon-name-part>
                <tp:taxon-name-part taxon-name-part-type="species" reg="concinnus">concinnus</tp:taxon-name-part>
              </tp:taxon-name><comment>Besuchet &amp; Cuccodoro, 2011: 165, plate 14 (habitus), figs 22–24 (aedeagus); type locality: United Arab Emirates, Ras al Khaimah, Wadi Shawkah, <named-content xmlns:xlink="http://www.w3.org/1999/xlink" content-type="dwc:verbatimCoordinates" xlink:type="simple"><named-content content-type="geo-json" specific-use="{&#34;type&#34;:&#34;Point&#34;,&#34;coordinates&#34;:[56.046542,25.104250]}" id="NCID0EDXAE" xlink:type="simple">25°6'15.30"N, 56°2'47.55"E</named-content></named-content>.</comment></tp:nomenclature-citation></tp:nomenclature-citation-list></tp:nomenclature><tp:treatment-sec sec-type="material" id="SECID0EIXAE"><title>Material examined.</title><p>1 ♂, 1 ♀, <bold>Oman</bold>: two labels “Oman, 28–29.3.2019, Ad / Dakhilyiah Gov., near Subayb / <named-content xmlns:xlink="http://www.w3.org/1999/xlink" content-type="dwc:verbatimCoordinates" xlink:type="simple"><named-content content-type="geo-json" specific-use="{&#34;type&#34;:&#34;Point&#34;,&#34;coordinates&#34;:[57.149438,23.235546]}" id="NCID0ETXAE" xlink:type="simple">23°14'7.966"N, 57°8'57.977966"E</named-content></named-content>, / wadi, 1442 m, Lgt. T. Kopecký“ [white, printed], “<italic>COMMATOCERUS</italic> / <italic>concinnus</italic> Bes &amp; Cucc. / P. Hlaváč det., 2023“ [white, printed] (<abbrev xmlns:xlink="http://www.w3.org/1999/xlink" xlink:title="private collection of Tomáš Kopecký, Hradec Králové" id="ABBRID0E3XAE" xlink:type="simple">PCTK</abbrev>, <abbrev xmlns:xlink="http://www.w3.org/1999/xlink" xlink:title="private collection of Peter Hlaváč, Prague" id="ABBRID0EAYAE" xlink:type="simple">PCPH</abbrev>). New record for Oman.</p></tp:treatment-sec><tp:treatment-sec sec-type="natural history" id="SECID0EEYAE"><title>Natural history.</title><p>The two specimens were collected from two different ant nests under stones. One with an unknown species of <italic><tp:taxon-name><tp:taxon-name-part taxon-name-part-type="genus" reg="Lasius">Lasius</tp:taxon-name-part></tp:taxon-name></italic> Fabricius, 1804 and the other with <italic><tp:taxon-name><tp:taxon-name-part taxon-name-part-type="genus" reg="Lepisiota">Lepisiota</tp:taxon-name-part></tp:taxon-name></italic> (cf.) <italic><tp:taxon-name><tp:taxon-name-part taxon-name-part-type="genus" reg="Lepisiota"/><tp:taxon-name-part taxon-name-part-type="species" reg="spinisquama">spinisquama</tp:taxon-name-part></tp:taxon-name></italic> (Kuznetsov-Ugamsky, 1929), M. Sharaf det., 2023, collected in the evening on an open, dry area in the mountains (Fig. <xref ref-type="fig" rid="F6">6A</xref>).</p><fig id="F5" position="float" orientation="portrait"><object-id xmlns:xlink="http://www.w3.org/1999/xlink" content-type="doi" xlink:type="simple">10.3897/zookeys.1198.119152.figure5</object-id><object-id xmlns:xlink="http://www.w3.org/1999/xlink" content-type="arpha" xlink:type="simple">729718FB-C689-54C9-88F4-3A293F4832CC</object-id><label>Figure 5.</label><caption><p>Type locality of <italic><tp:taxon-name><tp:taxon-name-part taxon-name-part-type="genus" reg="Corynotopsis">Corynotopsis</tp:taxon-name-part><tp:taxon-name-part taxon-name-part-type="species" reg="omanicus">omanicus</tp:taxon-name-part></tp:taxon-name></italic> sp. nov.</p></caption><graphic xmlns:xlink="http://www.w3.org/1999/xlink" xlink:href="zookeys-1198-173_article-119152__-g005.jpg" position="float" orientation="portrait" xlink:type="simple" id="oo_1031832.jpg"><uri content-type="original_file" xlink:type="simple">https://binary.pensoft.net/fig/1031832</uri></graphic></fig><fig id="F6" position="float" orientation="portrait"><object-id xmlns:xlink="http://www.w3.org/1999/xlink" content-type="doi" xlink:type="simple">10.3897/zookeys.1198.119152.figure6</object-id><object-id xmlns:xlink="http://www.w3.org/1999/xlink" content-type="arpha" xlink:type="simple">94349CA8-45A9-53A9-98DA-47594A77D5C9</object-id><label>Figure 6.</label><caption><p><bold>A</bold> Oman, Ad Dakhilyiah Gov., near Subayb wadi, locality with the occurrence of <italic><tp:taxon-name><tp:taxon-name-part taxon-name-part-type="genus" reg="Commatocerus">Commatocerus</tp:taxon-name-part><tp:taxon-name-part taxon-name-part-type="species" reg="concinnus">concinnus</tp:taxon-name-part></tp:taxon-name></italic><bold>B</bold> distribution map of all <tp:taxon-name><tp:taxon-name-part taxon-name-part-type="supertribe">Clavigeritae</tp:taxon-name-part></tp:taxon-name> species known from the Arabian Peninsula.</p></caption><graphic xmlns:xlink="http://www.w3.org/1999/xlink" xlink:href="zookeys-1198-173_article-119152__-g006.jpg" position="float" orientation="portrait" xlink:type="simple" id="oo_1031833.jpg"><uri content-type="original_file" xlink:type="simple">https://binary.pensoft.net/fig/1031833</uri></graphic></fig></tp:treatment-sec><tp:treatment-sec sec-type="remarks" id="SECID0E61AE"><title>Remarks.</title><p><italic><tp:taxon-name><tp:taxon-name-part taxon-name-part-type="genus" reg="Commatocerus">Commatocerus</tp:taxon-name-part><tp:taxon-name-part taxon-name-part-type="species" reg="concinnus">concinnus</tp:taxon-name-part></tp:taxon-name></italic> was described based on one male from United Arab Emirates, Ras al Khaimah, Wadi Shawkah, <named-content xmlns:xlink="http://www.w3.org/1999/xlink" content-type="dwc:verbatimCoordinates" xlink:type="simple"><named-content content-type="geo-json" specific-use="{&#34;type&#34;:&#34;Point&#34;,&#34;coordinates&#34;:[56.046542,25.104250]}" id="NCID0ET2AE" xlink:type="simple">25°6'15.30"N, 56°2'47.55"E</named-content></named-content>, collected by a water-trap. The species is readily separated from its congeners by having the terminal antennomeres cylindrical, instead of distally expanded.</p><p>The generic name <italic><tp:taxon-name><tp:taxon-name-part taxon-name-part-type="genus" reg="Commatocerus">Commatocerus</tp:taxon-name-part></tp:taxon-name></italic> has been subjected to much instability. It was established by <xref ref-type="bibr" rid="B11">Raffray (1882</xref>: 1) for <italic><tp:taxon-name><tp:taxon-name-part taxon-name-part-type="genus" reg="Commatocerus">Commatocerus</tp:taxon-name-part><tp:taxon-name-part taxon-name-part-type="species" reg="elegantulus">elegantulus</tp:taxon-name-part></tp:taxon-name></italic> Raffray. In the same year, <xref ref-type="bibr" rid="B13">Reitter (1882)</xref> synonymized it with the genus <italic><tp:taxon-name><tp:taxon-name-part taxon-name-part-type="genus" reg="Fustiger">Fustiger</tp:taxon-name-part></tp:taxon-name></italic> LeConte, 1866 under the name <italic><tp:taxon-name><tp:taxon-name-part taxon-name-part-type="genus" reg="Comatocerus">Comatocerus</tp:taxon-name-part></tp:taxon-name></italic> [sic] (<xref ref-type="bibr" rid="B13">Reitter 1882</xref>: 200). <xref ref-type="bibr" rid="B7">Jeannel (1949</xref>: 37) redescribed the genus and resurrected its generic status. He also pointed out that the American and Old World species of the genus <italic><tp:taxon-name><tp:taxon-name-part taxon-name-part-type="genus" reg="Fustiger">Fustiger</tp:taxon-name-part></tp:taxon-name></italic> cannot be congeneric and should be placed in separate genera. Later, <xref ref-type="bibr" rid="B9">Jeannel (1954</xref>: 152) discussed the status of similar genera <italic><tp:taxon-name><tp:taxon-name-part taxon-name-part-type="genus" reg="Commatocerus">Commatocerus</tp:taxon-name-part></tp:taxon-name></italic>, <italic><tp:taxon-name><tp:taxon-name-part taxon-name-part-type="genus" reg="Fustigerinus">Fustigerinus</tp:taxon-name-part></tp:taxon-name></italic> Wasmann, 1912 and its actual synonym <italic><tp:taxon-name><tp:taxon-name-part taxon-name-part-type="genus" reg="Neocommatocerus">Neocommatocerus</tp:taxon-name-part></tp:taxon-name></italic> Jeannel, 1949. <xref ref-type="bibr" rid="B4">Célis (1975</xref>: 441) confirmed the generic status of <italic><tp:taxon-name><tp:taxon-name-part taxon-name-part-type="genus" reg="Commatocerus">Commatocerus</tp:taxon-name-part></tp:taxon-name></italic>. <xref ref-type="bibr" rid="B1">Besuchet (1977</xref>: 261) again synonymized it with <italic><tp:taxon-name><tp:taxon-name-part taxon-name-part-type="genus" reg="Fustiger">Fustiger</tp:taxon-name-part></tp:taxon-name></italic> and provided a key to species of India. When describing <italic><tp:taxon-name><tp:taxon-name-part taxon-name-part-type="genus" reg="Commatocerus">Commatocerus</tp:taxon-name-part><tp:taxon-name-part taxon-name-part-type="species" reg="concinnus">concinnus</tp:taxon-name-part></tp:taxon-name></italic> (<xref ref-type="bibr" rid="B3">Besuchet and Cuccodoro 2011</xref>: 164), the authors discussed and supported the validity of the genus and they apparently overlooked the synonymy of Besuchet from 1977.</p></tp:treatment-sec><tp:treatment-sec sec-type="Species included" id="SECID0EP6AE"><title>Species included.</title><p><italic><tp:taxon-name><tp:taxon-name-part taxon-name-part-type="genus" reg="Commatocerus">Commatocerus</tp:taxon-name-part><tp:taxon-name-part taxon-name-part-type="species" reg="concinnus">concinnus</tp:taxon-name-part></tp:taxon-name></italic> Besuchet &amp; Cuccodoro, 2011, <italic><tp:taxon-name><tp:taxon-name-part taxon-name-part-type="genus" reg="Commatocerus">C.</tp:taxon-name-part><tp:taxon-name-part taxon-name-part-type="species" reg="elegantulus">elegantulus</tp:taxon-name-part></tp:taxon-name></italic> Raffray, 1882, <italic><tp:taxon-name><tp:taxon-name-part taxon-name-part-type="genus" reg="Commatocerus">C.</tp:taxon-name-part><tp:taxon-name-part taxon-name-part-type="species" reg="leleupi">leleupi</tp:taxon-name-part></tp:taxon-name></italic> Jeannel, 1953 and <italic><tp:taxon-name><tp:taxon-name-part taxon-name-part-type="genus" reg="Commatocerus">C.</tp:taxon-name-part><tp:taxon-name-part taxon-name-part-type="species" reg="turkmenicus">turkmenicus</tp:taxon-name-part></tp:taxon-name></italic> Kryzhanovski, 1957.</p></tp:treatment-sec><ref-list><ref id="B11"><mixed-citation xmlns:xlink="http://www.w3.org/1999/xlink" xlink:type="simple"><person-group><name name-style="western"><surname>Raffray</surname><given-names>A</given-names></name></person-group> (<year>1882</year>) <article-title>Psélaphides nouveaux ou peu connus. 1er mémoire.</article-title><source>Revue d’Entomologie</source><volume>1</volume>: <fpage>1</fpage>–<lpage>16</lpage>.</mixed-citation></ref><ref id="B13"><mixed-citation xmlns:xlink="http://www.w3.org/1999/xlink" xlink:type="simple"><person-group><name name-style="western"><surname>Reitter</surname><given-names>E</given-names></name></person-group> (<year>1882</year>) <article-title>Versuch einer systematischen Eintheilung der Clavigeriden und Pselaphiden.</article-title><source>Verhandlungen des Naturforschenden Vereines in Brünn</source><volume>20</volume>(<issue>1881</issue>): <fpage>177</fpage>–<lpage>211</lpage>. <ext-link xlink:href="10.1002/mmnd.48018820229" ext-link-type="doi" xlink:type="simple">https://doi.org/10.1002/mmnd.48018820229</ext-link></mixed-citation></ref><ref id="B7"><mixed-citation xmlns:xlink="http://www.w3.org/1999/xlink" xlink:type="simple"><person-group><name name-style="western"><surname>Jeannel</surname><given-names>R</given-names></name></person-group> (<year>1949</year>) <article-title>Les Psélaphides de L’Afrique orientale.</article-title><source>Mémoires du Muséum National d’Histoire Naturelle, (Zoologie)</source><volume>29</volume>(<issue>1</issue>): <fpage>1</fpage>–<lpage>226</lpage>.</mixed-citation></ref><ref id="B9"><mixed-citation xmlns:xlink="http://www.w3.org/1999/xlink" xlink:type="simple"><person-group><name name-style="western"><surname>Jeannel</surname><given-names>R</given-names></name></person-group> (<year>1954</year>) Psélaphides recueillis par N. Leleup au Congo Belge sous les auspices de l’Institut pour la Recherche Scientifique en Afrique Centrale (I.R.S.A.C.). VI–XI. Annales du Musée Royal du Congo Belge, Tervuren (Série 8°: Sciences Zoologiques) 33: 1–175.</mixed-citation></ref><ref id="B4"><mixed-citation xmlns:xlink="http://www.w3.org/1999/xlink" xlink:type="simple"><person-group><name name-style="western"><surname>Célis</surname><given-names>MJ</given-names></name></person-group> (<year>1975</year>) <article-title>Contributions à l’étude des Clavigérines de l’Afrique (<tp:taxon-name><tp:taxon-name-part taxon-name-part-type="order">Coleoptera</tp:taxon-name-part></tp:taxon-name><tp:taxon-name><tp:taxon-name-part taxon-name-part-type="family">Pselaphidae</tp:taxon-name-part></tp:taxon-name>). 10. Le genre <tp:taxon-name><tp:taxon-name-part taxon-name-part-type="genus">Commatocerus</tp:taxon-name-part></tp:taxon-name> Raffray (Trib. <tp:taxon-name><tp:taxon-name-part taxon-name-part-type="tribe">Fustigerini</tp:taxon-name-part></tp:taxon-name>).</article-title><source>Revue de Zoologie et de Botanique Africaines</source><volume>89</volume>(<issue>2</issue>): <fpage>440</fpage>–<lpage>446</lpage>.</mixed-citation></ref><ref id="B1"><mixed-citation xmlns:xlink="http://www.w3.org/1999/xlink" xlink:type="simple"><person-group><name name-style="western"><surname>Besuchet</surname><given-names>C</given-names></name></person-group> (<year>1977</year>) <article-title>Ergebnisse der Bhutan-Expedition 1972 des Naturhistorischen Museums in Basel. <tp:taxon-name><tp:taxon-name-part taxon-name-part-type="order">Coleoptera</tp:taxon-name-part></tp:taxon-name>: Fam. <tp:taxon-name><tp:taxon-name-part taxon-name-part-type="family">Pselaphidae</tp:taxon-name-part></tp:taxon-name> Subf. <tp:taxon-name><tp:taxon-name-part taxon-name-part-type="subfamily">Clavigerinae</tp:taxon-name-part></tp:taxon-name> Gen. <tp:taxon-name><tp:taxon-name-part taxon-name-part-type="genus">Fustiger</tp:taxon-name-part></tp:taxon-name> BREND. mit Ein schluss der indischen Arten.</article-title><source>Entomologica Basiliensia</source><volume>2</volume>: <fpage>261</fpage>–<lpage>267</lpage>.</mixed-citation></ref><ref id="B3"><mixed-citation xmlns:xlink="http://www.w3.org/1999/xlink" xlink:type="simple"><person-group><name name-style="western"><surname>Besuchet</surname><given-names>C</given-names></name><name name-style="western"><surname>Cuccodoro</surname><given-names>G</given-names></name></person-group> (<year>2011</year>) <article-title>Order <tp:taxon-name><tp:taxon-name-part taxon-name-part-type="order">Coleoptera</tp:taxon-name-part></tp:taxon-name>, family <tp:taxon-name><tp:taxon-name-part taxon-name-part-type="family">Staphylinidae</tp:taxon-name-part></tp:taxon-name>, 151–157.</article-title> In: <person-group><name name-style="western"><surname>Harten</surname><given-names>A van</given-names></name></person-group> (<role>Ed.</role>) <issue-title>Arthropod fauna of the United Arab Emirates.</issue-title><source>Vol. 4. Dar Al Ummah Printing, Publishing, Distribution and Advertising, Abu Dhabi, UAE</source>, <fpage>151</fpage>–<lpage>167</lpage>.</mixed-citation></ref></ref-list></tp:taxon-treatment>
